# Supplementary material for: The Chilean COVID-19 Genomics Network Biorepository: A Resource for Multi-Omics Studies of COVID-19 and Long COVID in a Latin American Population
Source: Genes (Basel). 2024 Oct 22;15(11):1352. doi: 10.3390/genes15111352 (PMC11593408; doi:10.3390/genes15111352)
Supplement: Supplementary file 1 [file genes-15-01352-s001.zip]

Archive with 1 entries (1 files):
- genes-3018048-supplementary.pdf
